# Supplementary material for: Occupational Stressors and Dual Health Burden: Associations Between Body Mass Index and Common Mental Disorders Among Hospital and Manufacturing Employees in Indonesia
Source: Int J Environ Res Public Health. 2026 Apr 14;23(4):495. doi: 10.3390/ijerph23040495 (PMC13115938; doi:10.3390/ijerph23040495)
Supplement: Supplementary file 1 [file ijerph-23-00495-s001.zip]

Archive with 3 entries (3 files):
- SDS-30 Questionnaire (Bahasa Indonesia) - Google Form.pdf
- SRQ-20 Questionnaire (Bahasa Indonesia) - Google Form.pdf
- SRQ-20 validation.pdf
